# Supplementary material for: Pathogenic bacterial species and the microbiome of cat fleas (Ctenocephalides felis) inhabiting flea-infested homes
Source: PLoS One. 2026 Jan 30;21(1):e0341824. doi: 10.1371/journal.pone.0341824 (PMC12857954; doi:10.1371/journal.pone.0341824)
Supplement: S1 Table — (XLSX) [file pone.0341824.s002.xlsx]

## Sheet: Sheet 1
	Short read		Long read
	All samples and controls	Controls only	All samples and controls	Controls only
Raw data
Total reads	23547574	53722	7843768	2383
Mean/sample	50531	1343	36483	1192
Range across samples	33 - 615,010	487 - 2905	830 - 93,778	830 - 1553
Post dada2 processing
Total reads	9724440	15657	4311742	1706
Mean/sample	41915	783	20148	853
Range across samples	15 - 490,927	249 - 1,956	616 - 53, 827	616 - 1,090
Post removal of Eukaryota ASVs
Total reads	No change	No change	3445891	1638
Mean/sample	No change	No change	1,6110	819
Range across samples	No change	No change	603 - 45,688	603 - 1,035
