# Supplementary material for: Pathogenic bacterial species and the microbiome of cat fleas (Ctenocephalides felis) inhabiting flea-infested homes
Source: PLoS One. 2026 Jan 30;21(1):e0341824. doi: 10.1371/journal.pone.0341824 (PMC12857954; doi:10.1371/journal.pone.0341824)
Supplement: S2 Table — (TSV) [file pone.0341824.s003.tsv]

Assembly Accession	Assembly Name	Organism Name
GCA_000007025.1	ASM702v1	Rickettsia conorii str. Malish 7
GCF_000007025.1	ASM702v1	Rickettsia conorii str. Malish 7
GCA_000283595.1	ASM28359v1	Rickettsia japonica YH
GCF_000283595.1	ASM28359v1	Rickettsia japonica YH
GCA_000284075.1	ASM28407v1	Rickettsia rhipicephali str. 3-7-female6-CWPP
GCF_000284075.1	ASM28407v1	Rickettsia rhipicephali str. 3-7-female6-CWPP
GCA_000166935.1	ASM16693v1	Rickettsia sibirica 246
GCF_000166935.1	ASM16693v1	Rickettsia sibirica 246
GCA_000499665.2	RMONA_1	Rickettsia monacensis
GCF_000499665.2	RMONA_1	Rickettsia monacensis
GCA_000237845.1	ASM23784v1	Rickettsia slovaca 13-B
GCF_000237845.1	ASM23784v1	Rickettsia slovaca 13-B
GCA_000008045.1	ASM804v1	Rickettsia typhi str. Wilmington
GCF_000008045.1	ASM804v1	Rickettsia typhi str. Wilmington
GCA_016743795.2	ASM1674379v2	Rickettsia tillamookensis
GCF_016743795.2	ASM1674379v2	Rickettsia tillamookensis
GCA_000018225.1	ASM1822v1	Rickettsia rickettsii str. 'Sheila Smith'
GCF_000018225.1	ASM1822v1	Rickettsia rickettsii str. 'Sheila Smith'
GCA_000277165.1	ASM27716v1	Rickettsia prowazekii str. Chernikova
GCF_000277165.1	ASM27716v1	Rickettsia prowazekii str. Chernikova
GCA_002078315.1	ASM207831v1	Rickettsia bellii
GCF_002078315.1	ASM207831v1	Rickettsia bellii
GCA_000284155.1	ASM28415v1	Rickettsia australis str. Cutlack
GCF_000284155.1	ASM28415v1	Rickettsia australis str. Cutlack
GCA_000283915.1	ASM28391v1	Rickettsia canadensis str. CA410
GCF_000283915.1	ASM28391v1	Rickettsia canadensis str. CA410
GCA_963970025.1	OB144_Rh	Rickettsia helvetica
GCF_963970025.1	OB144_Rh	Rickettsia helvetica
GCA_000018205.1	ASM1820v1	Rickettsia akari str. Hartford
GCF_000018205.1	ASM1820v1	Rickettsia akari str. Hartford
GCA_936269705.1	RiOegib_v1.0	Rickettsia endosymbiont of Oedothorax gibbosus
GCF_936269705.1	RiOegib_v1.0	Rickettsia endosymbiont of Oedothorax gibbosus
GCA_964026385.1	icPolTere1.Rickettsia_sp_1.1	Rickettsia endosymbiont of Polydrusus tereticollis
GCF_964026385.1	icPolTere1.Rickettsia_sp_1.1	Rickettsia endosymbiont of Polydrusus tereticollis
GCA_964026435.1	ihGonAcut1.Rickettsia_sp_1.1	Rickettsia endosymbiont of Gonocerus acuteangulatus
GCF_964026435.1	ihGonAcut1.Rickettsia_sp_1.1	Rickettsia endosymbiont of Gonocerus acuteangulatus
GCA_964026565.1	icCeuObst1.Rickettsia_sp_1.1	Rickettsia endosymbiont of Ceutorhynchus obstrictus
GCF_964026565.1	icCeuObst1.Rickettsia_sp_1.1	Rickettsia endosymbiont of Ceutorhynchus obstrictus
GCA_964026465.1	icRhiConi1.Rickettsia_sp_1.1	Rickettsia endosymbiont of Rhinocyllus conicus
GCF_964026465.1	icRhiConi1.Rickettsia_sp_1.1	Rickettsia endosymbiont of Rhinocyllus conicus
GCA_964030775.1	icAspAene1.Rickettsia_sp_1.1	Rickettsia endosymbiont of Aspidapion aeneum
GCF_964030775.1	icAspAene1.Rickettsia_sp_1.1	Rickettsia endosymbiont of Aspidapion aeneum
GCA_964026455.1	iyLasVill1.Rickettsia_sp_1.1	Rickettsia endosymbiont of Lasioglossum villosulum
GCF_964026455.1	iyLasVill1.Rickettsia_sp_1.1	Rickettsia endosymbiont of Lasioglossum villosulum
GCA_964030815.1	iySelTumu1.Rickettsia_sp_1.1	Rickettsia endosymbiont of Seladonia tumulorum
GCF_964030815.1	iySelTumu1.Rickettsia_sp_1.1	Rickettsia endosymbiont of Seladonia tumulorum
GCA_964026445.1	icCanRufa1.Rickettsia_sp_1.1	Rickettsia endosymbiont of Cantharis rufa
GCF_964026445.1	icCanRufa1.Rickettsia_sp_1.1	Rickettsia endosymbiont of Cantharis rufa
GCA_007989425.1	ASM798942v1	Rickettsia asiatica
GCF_007989425.1	ASM798942v1	Rickettsia asiatica
GCA_918308855.1	Rickettsia_endosymbiont_of_Ceutorhynchus_assimilis	Rickettsia endosymbiont of Ceutorhynchus assimilis
GCF_918308855.1	Rickettsia_endosymbiont_of_Ceutorhynchus_assimilis	Rickettsia endosymbiont of Ceutorhynchus assimilis
GCA_000825685.1	Rickettsia hoogstraalii Croatica	Rickettsia hoogstraalii
GCF_000825685.1	Rickettsia hoogstraalii Croatica	Rickettsia hoogstraalii
GCA_000751075.1	Rickettsia tamurae AT-1	Rickettsia tamurae
GCF_000751075.1	Rickettsia tamurae AT-1	Rickettsia tamurae
GCA_000263055.1	Rho1.0	Rickettsia honei RB
GCF_000263055.1	Rho1.0	Rickettsia honei RB
GCA_900243065.1	PRJEB23962	Rickettsia fournieri
GCF_900243065.1	PRJEB23962	Rickettsia fournieri
GCA_000485845.1	RicGra1.0	Rickettsia gravesii BWI-1
GCF_000485845.1	RicGra1.0	Rickettsia gravesii BWI-1
GCA_000828125.2	ASM82812v2	Rickettsia asembonensis
GCF_000828125.2	ASM82812v2	Rickettsia asembonensis
GCA_000804505.1	ASM80450v1	Rickettsia felis
GCF_000804505.1	ASM80450v1	Rickettsia felis
GCA_964030945.1	icOrcRusc1.Rickettsia_sp_1.1	Rickettsia endosymbiont of Orchestes rusci
GCF_964030945.1	icOrcRusc1.Rickettsia_sp_1.1	Rickettsia endosymbiont of Orchestes rusci
GCA_964030725.1	idUroCard1.Rickettsia_sp_1.1	Rickettsia endosymbiont of Urophora cardui
GCF_964030725.1	idUroCard1.Rickettsia_sp_1.1	Rickettsia endosymbiont of Urophora cardui
GCA_015476335.1	ASM1547633v1	Rickettsia endosymbiont of Cardiosporidium cionae
GCF_015476335.1	ASM1547633v1	Rickettsia endosymbiont of Cardiosporidium cionae
GCA_003664375.1	ASM366437v1	Candidatus Rickettsia colombianensi
GCF_003664375.1	ASM366437v1	Candidatus Rickettsia colombianensi
GCA_002259525.1	ASM225952v1	Rickettsia endosymbiont of Culicoides newsteadi
GCF_002259525.1	ASM225952v1	Rickettsia endosymbiont of Culicoides newsteadi
GCA_000221205.1	ASM22120v1	Rickettsia conorii subsp. heilongjiangensis 054
GCF_000221205.1	ASM22120v1	Rickettsia conorii subsp. heilongjiangensis 054
GCA_001951015.1	ASM195101v1	Rickettsia rickettsii
GCF_001951015.1	ASM195101v1	Rickettsia rickettsii
GCA_001950995.1	ASM195099v1	Rickettsia rickettsii
GCF_001950995.1	ASM195099v1	Rickettsia rickettsii
GCA_000017445.3	ASM1744v3	Rickettsia rickettsii str. Iowa
GCF_000017445.4	ASM1744v3	Rickettsia rickettsii str. Iowa
GCA_000367405.1	ASM36740v1	Rickettsia prowazekii str. Breinl
GCF_000367405.1	ASM36740v1	Rickettsia prowazekii str. Breinl
GCA_000012385.1	ASM1238v1	Rickettsia bellii RML369-C
GCF_000012385.1	ASM1238v1	Rickettsia bellii RML369-C
GCA_023674445.1	ASM2367444v1	Rickettsia conorii subsp. raoultii
GCF_023674445.1	ASM2367444v1	Rickettsia conorii subsp. raoultii
GCA_009731545.1	ASM973154v1	Rickettsia conorii subsp. heilongjiangensis
GCF_009731545.1	ASM973154v1	Rickettsia conorii subsp. heilongjiangensis
GCA_009731485.1	ASM973148v1	Rickettsia conorii subsp. heilongjiangensis
GCF_009731485.1	ASM973148v1	Rickettsia conorii subsp. heilongjiangensis
GCA_009731505.1	ASM973150v1	Rickettsia conorii subsp. heilongjiangensis
GCF_009731505.1	ASM973150v1	Rickettsia conorii subsp. heilongjiangensis
GCA_009731525.1	ASM973152v1	Rickettsia conorii subsp. heilongjiangensis
GCF_009731525.1	ASM973152v1	Rickettsia conorii subsp. heilongjiangensis
GCA_026410905.1	ASM2641090v1	Rickettsia conorii subsp. heilongjiangensis
GCF_026410905.1	ASM2641090v1	Rickettsia conorii subsp. heilongjiangensis
GCA_044058815.1	ASM4405881v1	Rickettsia rickettsii
GCF_044058815.1	ASM4405881v1	Rickettsia rickettsii
GCA_044058185.1	ASM4405818v1	Rickettsia rickettsii
GCF_044058185.1	ASM4405818v1	Rickettsia rickettsii
GCA_044059125.1	ASM4405912v1	Rickettsia rickettsii
GCF_044059125.1	ASM4405912v1	Rickettsia rickettsii
GCA_044058835.1	ASM4405883v1	Rickettsia rickettsii
GCF_044058835.1	ASM4405883v1	Rickettsia rickettsii
GCA_044058165.1	ASM4405816v1	Rickettsia rickettsii
GCF_044058165.1	ASM4405816v1	Rickettsia rickettsii
GCA_043929135.1	ASM4392913v1	Rickettsia rickettsii
GCF_043929135.1	ASM4392913v1	Rickettsia rickettsii
GCA_044038705.1	ASM4403870v1	Rickettsia rickettsii
GCF_044038705.1	ASM4403870v1	Rickettsia rickettsii
GCA_044058175.1	ASM4405817v1	Rickettsia rickettsii
GCF_044058175.1	ASM4405817v1	Rickettsia rickettsii
GCA_044058825.1	ASM4405882v1	Rickettsia rickettsii
GCF_044058825.1	ASM4405882v1	Rickettsia rickettsii
GCA_044038695.1	ASM4403869v1	Rickettsia rickettsii
GCF_044038695.1	ASM4403869v1	Rickettsia rickettsii
GCA_023716745.1	ASM2371674v1	Rickettsia rickettsii
GCF_023716745.1	ASM2371674v1	Rickettsia rickettsii
GCA_023716785.1	ASM2371678v1	Rickettsia rickettsii
GCF_023716785.1	ASM2371678v1	Rickettsia rickettsii
GCA_023716765.1	ASM2371676v1	Rickettsia rickettsii
GCF_023716765.1	ASM2371676v1	Rickettsia rickettsii
GCA_027252975.2	ASM2725297v2	Rickettsia rickettsii
GCF_027252975.2	ASM2725297v2	Rickettsia rickettsii
GCA_000195735.1	ASM19573v1	Rickettsia prowazekii str. Madrid E
GCF_000195735.1	ASM19573v1	Rickettsia prowazekii str. Madrid E
GCA_001602215.1	ASM160221v1	Rickettsia prowazekii
GCF_001602215.1	ASM160221v1	Rickettsia prowazekii
GCA_000283935.1	ASM28393v1	Rickettsia rickettsii str. Hlp#2
GCF_000283935.1	ASM28393v1	Rickettsia rickettsii str. Hlp#2
GCA_000283775.1	ASM28377v1	Rickettsia rickettsii str. Colombia
GCF_000283775.1	ASM28377v1	Rickettsia rickettsii str. Colombia
GCA_000283815.1	ASM28381v1	Rickettsia rickettsii str. Hino
GCF_000283815.1	ASM28381v1	Rickettsia rickettsii str. Hino
GCA_000831545.1	ASM83154v1	Rickettsia rickettsii str. Morgan
GCF_000831545.1	ASM83154v1	Rickettsia rickettsii str. Morgan
GCA_000283795.1	ASM28379v1	Rickettsia rickettsii str. Arizona
GCF_000283795.1	ASM28379v1	Rickettsia rickettsii str. Arizona
GCA_029909735.1	ASM2990973v1	Rickettsia rickettsii str. 'Sheila Smith'
GCF_029909735.1	ASM2990973v1	Rickettsia rickettsii str. 'Sheila Smith'
GCA_000831525.1	ASM83152v1	Rickettsia rickettsii str. R
GCF_000831525.1	ASM83152v1	Rickettsia rickettsii str. R
GCA_000283955.1	ASM28395v1	Rickettsia rickettsii str. Brazil
GCF_000283955.1	ASM28395v1	Rickettsia rickettsii str. Brazil
GCA_000277265.1	ASM27726v1	Rickettsia prowazekii str. RpGvF24
GCF_000277265.1	ASM27726v1	Rickettsia prowazekii str. RpGvF24
GCA_000277245.1	ASM27724v1	Rickettsia prowazekii str. GvV257
GCF_000277245.1	ASM27724v1	Rickettsia prowazekii str. GvV257
GCA_000022785.1	ASM2278v1	Rickettsia prowazekii str. Rp22
GCF_000022785.1	ASM2278v1	Rickettsia prowazekii str. Rp22
GCA_000363905.1	ASM36390v1	Rickettsia prowazekii str. NMRC Madrid E
GCF_000363905.1	ASM36390v1	Rickettsia prowazekii str. NMRC Madrid E
GCA_000277185.1	ASM27718v1	Rickettsia prowazekii str. Katsinyian
GCF_000277185.1	ASM27718v1	Rickettsia prowazekii str. Katsinyian
GCA_000277205.1	ASM27720v1	Rickettsia prowazekii str. BuV67-CWPP
GCF_000277205.1	ASM27720v1	Rickettsia prowazekii str. BuV67-CWPP
GCA_002357195.1	ASM235719v1	Rickettsia japonica
GCF_002357195.1	ASM235719v1	Rickettsia japonica
GCA_002356695.1	ASM235669v1	Rickettsia japonica
GCF_002356695.1	ASM235669v1	Rickettsia japonica
GCA_002357115.1	ASM235711v1	Rickettsia japonica
GCF_002357115.1	ASM235711v1	Rickettsia japonica
GCA_002357175.1	ASM235717v1	Rickettsia japonica
GCF_002357175.1	ASM235717v1	Rickettsia japonica
GCA_002357215.1	ASM235721v1	Rickettsia japonica
GCF_002357215.1	ASM235721v1	Rickettsia japonica
GCA_002357295.1	ASM235729v1	Rickettsia japonica
GCF_002357295.1	ASM235729v1	Rickettsia japonica
GCA_002357255.1	ASM235725v1	Rickettsia japonica
GCF_002357255.1	ASM235725v1	Rickettsia japonica
GCA_002357235.1	ASM235723v1	Rickettsia japonica
GCF_002357235.1	ASM235723v1	Rickettsia japonica
GCA_002357135.1	ASM235713v1	Rickettsia japonica
GCF_002357135.1	ASM235713v1	Rickettsia japonica
GCA_002357275.1	ASM235727v1	Rickettsia japonica
GCF_002357275.1	ASM235727v1	Rickettsia japonica
GCA_009857995.1	ASM985799v1	Rickettsia japonica
GCF_009857995.1	ASM985799v1	Rickettsia japonica
GCA_003454715.1	ASM345471v1	Rickettsia japonica
GCF_003454715.1	ASM345471v1	Rickettsia japonica
GCA_002357155.1	ASM235715v1	Rickettsia japonica
GCF_002357155.1	ASM235715v1	Rickettsia japonica
GCA_005549115.1	ASM554911v1	Rickettsia parkeri
GCF_005549115.1	ASM554911v1	Rickettsia parkeri
GCA_000284195.1	ASM28419v1	Rickettsia parkeri str. Portsmouth
GCF_000284195.1	ASM28419v1	Rickettsia parkeri str. Portsmouth
GCA_001442475.1	ASM144247v1	Rickettsia rhipicephali
GCF_001442475.1	ASM144247v1	Rickettsia rhipicephali
GCA_001273795.1	ASM127379v1	Rickettsia amblyommatis
GCF_001273795.1	ASM127379v1	Rickettsia amblyommatis
GCA_002078335.1	ASM207833v1	Rickettsia amblyommatis
GCF_002078335.1	ASM207833v1	Rickettsia amblyommatis
GCA_000284055.1	ASM28405v1	Rickettsia amblyommatis str. GAT-30V
GCF_000284055.1	ASM28405v1	Rickettsia amblyommatis str. GAT-30V
GCA_000018245.1	ASM1824v1	Rickettsia bellii OSU 85-389
GCF_000018245.1	ASM1824v1	Rickettsia bellii OSU 85-389
GCA_042758515.1	ASM4275851v1	Rickettsia sibirica
GCF_042758515.1	ASM4275851v1	Rickettsia sibirica
GCA_042761265.1	ASM4276126v1	Rickettsia sibirica
GCF_042761265.1	ASM4276126v1	Rickettsia sibirica
GCA_042760205.1	ASM4276020v1	Rickettsia sibirica subsp. sibirica BJ-90
GCF_042760205.1	ASM4276020v1	Rickettsia sibirica subsp. sibirica BJ-90
GCA_042757375.1	ASM4275737v1	Rickettsia sibirica
GCF_042757375.1	ASM4275737v1	Rickettsia sibirica
GCA_042761595.1	ASM4276159v1	Rickettsia sibirica
GCF_042761595.1	ASM4276159v1	Rickettsia sibirica
GCA_042759655.1	ASM4275965v1	Rickettsia sibirica
GCF_042759655.1	ASM4275965v1	Rickettsia sibirica
GCA_042760475.1	ASM4276047v1	Rickettsia sibirica
GCF_042760475.1	ASM4276047v1	Rickettsia sibirica
GCA_042759065.1	ASM4275906v1	Rickettsia sibirica
GCF_042759065.1	ASM4275906v1	Rickettsia sibirica
GCA_002285905.1	ASM228590v1	Rickettsia sp. MEAM1 (Bemisia tabaci)
GCF_002285905.1	ASM228590v1	Rickettsia sp. MEAM1 (Bemisia tabaci)
GCA_000016625.1	ASM1662v1	Rickettsia massiliae MTU5
GCF_000016625.1	ASM1662v1	Rickettsia massiliae MTU5
GCA_000284175.1	ASM28417v1	Rickettsia montanensis str. OSU 85-930
GCF_000284175.1	ASM28417v1	Rickettsia montanensis str. OSU 85-930
GCA_000023005.1	ASM2300v1	Rickettsia africae ESF-5
GCF_000023005.1	ASM2300v1	Rickettsia africae ESF-5
GCA_000252365.1	ASM25236v1	Rickettsia slovaca str. D-CWPP
GCF_000252365.1	ASM25236v1	Rickettsia slovaca str. D-CWPP
GCA_000014345.1	ASM1434v1	Rickettsia canadensis str. McKiel
GCF_000014345.1	ASM1434v1	Rickettsia canadensis str. McKiel
GCA_000277305.1	ASM27730v1	Rickettsia typhi str. B9991CWPP
GCF_000277305.1	ASM27730v1	Rickettsia typhi str. B9991CWPP
GCA_000277285.1	ASM27728v1	Rickettsia typhi str. TH1527
GCF_000277285.1	ASM27728v1	Rickettsia typhi str. TH1527
GCA_900536895.1	TM2540	Rickettsia typhi
GCF_900536895.1	TM2540	Rickettsia typhi
GCA_963854155.1	DK2_Rh	Rickettsia helvetica
GCF_963854155.1	DK2_Rh	Rickettsia helvetica
GCA_000021525.1	ASM2152v1	Rickettsia peacockii str. Rustic
GCF_000021525.1	ASM2152v1	Rickettsia peacockii str. Rustic
GCA_000283995.1	ASM28399v1	Rickettsia philipii str. 364D
GCF_000283995.1	ASM28399v1	Rickettsia philipii str. 364D
GCA_964291875.1	ihPanTuni1.Rickettsia_sp_1.1	Rickettsia endosymbiont of Pantilius tunicatus
GCF_964291875.1	ihPanTuni1.Rickettsia_sp_1.1	Rickettsia endosymbiont of Pantilius tunicatus
GCA_043099335.1	NCSU_Rfin	Rickettsia sp. 2024-CO-Wats
GCF_043099335.1	NCSU_Rfin	Rickettsia sp. 2024-CO-Wats
GCA_039954865.1	NCSU_Roklah_1	Rickettsia sp. Oklahoma-10
GCF_039954865.1	NCSU_Roklah_1	Rickettsia sp. Oklahoma-10
GCA_000940955.1	ASM94095v1	Rickettsia conorii subsp. raoultii
GCF_000940955.1	ASM94095v1	Rickettsia conorii subsp. raoultii
GCA_001975185.1	ASM197518v1	Rickettsia conorii subsp. raoultii
GCF_001975185.1	ASM197518v1	Rickettsia conorii subsp. raoultii
GCA_000283835.1	ASM28383v1	Rickettsia rickettsii str. Hauke
GCF_000283835.1	ASM28383v1	Rickettsia rickettsii str. Hauke
GCA_000277225.1	ASM27722v1	Rickettsia prowazekii str. Dachau
GCF_000277225.1	ASM27722v1	Rickettsia prowazekii str. Dachau
GCA_002356815.1	ASM235681v1	Rickettsia japonica
GCF_002356815.1	ASM235681v1	Rickettsia japonica
GCA_002356775.1	ASM235677v1	Rickettsia japonica
GCF_002356775.1	ASM235677v1	Rickettsia japonica
GCA_002356875.1	ASM235687v1	Rickettsia japonica
GCF_002356875.1	ASM235687v1	Rickettsia japonica
GCA_002356935.1	ASM235693v1	Rickettsia japonica
GCF_002356935.1	ASM235693v1	Rickettsia japonica
GCA_002356955.1	ASM235695v1	Rickettsia japonica
GCF_002356955.1	ASM235695v1	Rickettsia japonica
GCA_002356755.1	ASM235675v1	Rickettsia japonica
GCF_002356755.1	ASM235675v1	Rickettsia japonica
GCA_002356715.1	ASM235671v1	Rickettsia japonica
GCF_002356715.1	ASM235671v1	Rickettsia japonica
GCA_002356855.1	ASM235685v1	Rickettsia japonica
GCF_002356855.1	ASM235685v1	Rickettsia japonica
GCA_002356915.1	ASM235691v1	Rickettsia japonica
GCF_002356915.1	ASM235691v1	Rickettsia japonica
GCA_002356995.1	ASM235699v1	Rickettsia japonica
GCF_002356995.1	ASM235699v1	Rickettsia japonica
GCA_002357015.1	ASM235701v1	Rickettsia japonica
GCF_002357015.1	ASM235701v1	Rickettsia japonica
GCA_002356735.1	ASM235673v1	Rickettsia japonica
GCF_002356735.1	ASM235673v1	Rickettsia japonica
GCA_002356835.1	ASM235683v1	Rickettsia japonica
GCF_002356835.1	ASM235683v1	Rickettsia japonica
GCA_002356975.1	ASM235697v1	Rickettsia japonica
GCF_002356975.1	ASM235697v1	Rickettsia japonica
GCA_002356895.1	ASM235689v1	Rickettsia japonica
GCF_002356895.1	ASM235689v1	Rickettsia japonica
GCA_002357035.1	ASM235703v1	Rickettsia japonica
GCF_002357035.1	ASM235703v1	Rickettsia japonica
GCA_002357055.1	ASM235705v1	Rickettsia japonica
GCF_002357055.1	ASM235705v1	Rickettsia japonica
GCA_002357075.1	ASM235707v1	Rickettsia japonica
GCF_002357075.1	ASM235707v1	Rickettsia japonica
GCA_002357095.1	ASM235709v1	Rickettsia japonica
GCF_002357095.1	ASM235709v1	Rickettsia japonica
GCA_002356795.1	ASM235679v1	Rickettsia japonica
GCF_002356795.1	ASM235679v1	Rickettsia japonica
GCA_000283855.1	ASM28385v1	Rickettsia massiliae str. AZT80
GCF_000283855.1	ASM28385v1	Rickettsia massiliae str. AZT80
GCA_000160735.1	ASM16073v1	Rickettsia endosymbiont of Ixodes scapularis
GCF_000160735.1	ASM16073v1	Rickettsia endosymbiont of Ixodes scapularis
GCA_000255355.1	ASM25535v1	Rickettsia helvetica C9P9
GCF_000255355.1	ASM25535v1	Rickettsia helvetica C9P9
GCA_000261325.1	RcoCa1.0	Rickettsia conorii subsp. caspia A-167
GCF_000261325.1	RcoCa1.0	Rickettsia conorii subsp. caspia A-167
GCA_000302635.2	ASM30263v2	Rickettsia japonica YH
GCF_000302635.2	ASM30263v2	Rickettsia japonica YH
GCA_000247625.2	ASM24762v2	Rickettsia sibirica subsp. mongolitimonae HA-91
GCF_000247625.1	ASM24762v2	Rickettsia sibirica subsp. mongolitimonae HA-91
GCA_000273745.1	Rau1.0	Rickettsia australis str. Phillips
GCF_000273745.1	Rau1.0	Rickettsia australis str. Phillips
GCA_000696365.2	REISMNv1	Rickettsia tamurae subsp. buchneri
GCF_000696365.2	REISMNv1	Rickettsia tamurae subsp. buchneri
GCA_035117685.1	ASM3511768v1	Rickettsia conorii subsp. heilongjiangensis
GCF_035117685.1	ASM3511768v1	Rickettsia conorii subsp. heilongjiangensis
GCA_000257435.1	RcoIn1.0	Rickettsia conorii subsp. indica ITTR
GCF_000257435.1	RcoIn1.0	Rickettsia conorii subsp. indica ITTR
GCA_000385495.1	P_2008_03_27_11_29_25_runAssembly	Rickettsia prowazekii str. Cairo 3
GCF_000385495.1	P_2008_03_27_11_29_25_runAssembly	Rickettsia prowazekii str. Cairo 3
GCA_000804525.1	ASM80452v1	Rickettsia felis str. LSU
GCF_000804525.1	ASM80452v1	Rickettsia felis str. LSU
GCA_000964665.1	ASM96466v1	Rickettsia felis str. Pedreira
GCF_000964665.1	ASM96466v1	Rickettsia felis str. Pedreira
GCA_000965085.1	ASM96508v1	Rickettsia parkeri str. Grand Bay
GCF_000965085.1	ASM96508v1	Rickettsia parkeri str. Grand Bay
GCA_000965075.1	ASM96507v1	Rickettsia parkeri str. AT#24
GCF_000965075.1	ASM96507v1	Rickettsia parkeri str. AT#24
GCA_000965145.1	ASM96514v1	Rickettsia parkeri str. Tate's Hell
GCF_000965145.1	ASM96514v1	Rickettsia parkeri str. Tate's Hell
GCA_026309315.1	ASM2630931v1	Rickettsia rhipicephali
GCF_026309315.1	ASM2630931v1	Rickettsia rhipicephali
GCA_000964675.1	ASM96467v1	Rickettsia amblyommatis str. Ac/Pa
GCF_000964675.1	ASM96467v1	Rickettsia amblyommatis str. Ac/Pa
GCA_000964905.1	ASM96490v1	Rickettsia rhipicephali str. Ect
GCF_000964905.1	ASM96490v1	Rickettsia rhipicephali str. Ect
GCA_000964995.1	ASM96499v1	Rickettsia amblyommatis str. Darkwater
GCF_000964995.1	ASM96499v1	Rickettsia amblyommatis str. Darkwater
GCA_026309295.1	ASM2630929v1	Rickettsia hoogstraalii
GCF_026309295.1	ASM2630929v1	Rickettsia hoogstraalii
GCA_000965045.1	ASM96504v1	Rickettsia bellii str. RML Mogi
GCF_000965045.1	ASM96504v1	Rickettsia bellii str. RML Mogi
GCA_000965005.1	ASM96500v1	Rickettsia bellii str. RML An4
GCF_000965005.1	ASM96500v1	Rickettsia bellii str. RML An4
GCA_000246715.2	ASM24671v2	Rickettsia sibirica subsp. sibirica BJ-90
GCF_000246715.1	ASM24671v2	Rickettsia sibirica subsp. sibirica BJ-90
GCA_000265225.2	ASM26522v2	Rickettsia sp. MEAM1 (Bemisia tabaci)
GCF_000265225.2	ASM26522v2	Rickettsia sp. MEAM1 (Bemisia tabaci)
GCA_000965155.1	ASM96515v1	Rickettsia endosymbiont of Ixodes pacificus
GCF_000965155.1	ASM96515v1	Rickettsia endosymbiont of Ixodes pacificus
GCA_000965185.1	ASM96518v1	Rickettsia argasii T170-B
GCF_000965185.1	ASM96518v1	Rickettsia argasii T170-B
GCA_001602635.1	ASM160263v1	Rickettsia endosymbiont of Proechinophthirus fluctus
GCF_001602635.1	ASM160263v1	Rickettsia endosymbiont of Proechinophthirus fluctus
GCA_001653015.1	ASM165301v1	Rickettsia sp. Tenjiku01
GCF_001653015.1	ASM165301v1	Rickettsia sp. Tenjiku01
GCA_001707925.1	ASM170792v1	Rickettsia sp. wb
GCF_001707925.1	ASM170792v1	Rickettsia sp. wb
GCA_019249195.1	ASM1924919v1	Rickettsia sp. TH2014
GCF_019249195.1	ASM1924919v1	Rickettsia sp. TH2014
GCA_001707805.1	ASM170780v1	Rickettsia sp. wq
GCF_001707805.1	ASM170780v1	Rickettsia sp. wq
GCA_018610945.1	ASM1861094v1	Rickettsia parkeri
GCA_000012145.1	ASM1214v1	Rickettsia felis URRWXCal2
GCF_000012145.1	ASM1214v1	Rickettsia felis URRWXCal2
GCA_042757945.1	ASM4275794v1	Rickettsia sibirica
GCF_042757945.1	ASM4275794v1	Rickettsia sibirica
GCA_026723685.1	ASM2672368v1	Rickettsia tamurae subsp. buchneri
GCF_026723685.1	ASM2672368v1	Rickettsia tamurae subsp. buchneri
GCA_963853715.1	Ir_f16_Rh-1	Rickettsia helvetica
GCA_963853685.1	Ir_d9_Rh-1	Rickettsia helvetica
GCA_963853725.1	Ir_d5_Rh-1	Rickettsia helvetica
GCA_963853695.1	Ir_f1_Rh-1	Rickettsia helvetica
GCA_963853745.1	Ir_f11_Rh-1	Rickettsia helvetica
GCA_963853705.1	Ir_d4_Rh-1	Rickettsia helvetica
GCA_963853735.1	Ir_f12_Rh-1	Rickettsia helvetica
GCA_042848025.1	ASM4284802v1	Rickettsia endosymbiont of Sergentomyia squamirostris
GCA_020410805.1	ASM2041080v1	Rickettsia endosymbiont of Cimex lectularius
GCA_020410785.1	ASM2041078v1	Rickettsia endosymbiont of Culicoides impunctatus
GCA_964263195.1	idTheAcut1.Rickettsia_sp_1.1	Rickettsia endosymbiont of Thecocarcelia acutangulata
GCA_964028255.1	iyHedRose1.Rickettsia_sp_1.1	Rickettsia endosymbiont of Hedychridium roseum
GCA_964026485.1	idVilMode1.Rickettsia_sp_1.1	Rickettsia endosymbiont of Villa modesta
GCA_028571405.1	ASM2857140v1	Rickettsia asembonensis
GCF_028571405.1	ASM2857140v1	Rickettsia asembonensis
GCA_030295345.1	ASM3029534v1	Candidatus Rickettsia kotlanii
GCA_030295365.1	ASM3029536v1	Candidatus Rickettsia kotlanii
GCA_024396835.1	ASM2439683v1	Rickettsia parkeri
GCA_033854575.1	ASM3385457v1	Rickettsia conorii subsp. raoultii
GCF_033854575.1	ASM3385457v1	Rickettsia conorii subsp. raoultii
GCA_033854555.1	ASM3385455v1	Rickettsia conorii subsp. raoultii
GCF_033854555.1	ASM3385455v1	Rickettsia conorii subsp. raoultii
GCA_033854535.1	ASM3385453v1	Rickettsia conorii subsp. raoultii
GCF_033854535.1	ASM3385453v1	Rickettsia conorii subsp. raoultii
GCA_033854595.1	ASM3385459v1	Rickettsia conorii subsp. raoultii
GCF_033854595.1	ASM3385459v1	Rickettsia conorii subsp. raoultii
GCA_020726135.1	ASM2072613v1	Rickettsia conorii
GCA_000263815.1	RcoIs1.0	Rickettsia conorii subsp. israelensis ISTT CDC1
GCF_000263815.1	RcoIs1.0	Rickettsia conorii subsp. israelensis ISTT CDC1
GCA_000385475.1	P_2008_04_01_09_56_31_runAssembly	Rickettsia prowazekii str. GvF12
GCF_000385475.1	P_2008_04_01_09_56_31_runAssembly	Rickettsia prowazekii str. GvF12
GCA_029077355.1	ASM2907735v1	Rickettsia felis
GCA_000964845.1	ASM96484v1	Rickettsia hoogstraalii str. RCCE3
GCF_000964845.1	ASM96484v1	Rickettsia hoogstraalii str. RCCE3
GCA_945865485.1	MH-21oct19-264	Rickettsia typhi
GCA_945861725.1	ME-08apr19-190	Rickettsia typhi
GCA_945881985.1	ME-21oct19-56	Rickettsia typhi
GCA_945865905.1	MsH-30jul19-137	Rickettsia typhi
GCA_945898725.1	MsE-30apr19-280	Rickettsia typhi
GCA_945875975.1	ZH-03apr19-31	Rickettsia typhi
GCA_945862535.1	ME-21oct19-15	Rickettsia typhi
GCA_945888065.1	ME-09jul19-25	Rickettsia typhi
GCA_945862455.1	ME-21oct19-9	Rickettsia typhi
GCA_945869925.1	AH-24oct19-196	Rickettsia typhi
GCA_945901265.1	MsH-30apr19-130	Rickettsia typhi
GCA_945876965.1	MaE-09apr19-268	Rickettsia typhi
GCA_945872855.1	ZE-13nov19-301	Rickettsia typhi
GCA_945889175.1	MH-21oct19-275	Rickettsia typhi
GCA_945905715.1	ZH-03apr19-290	Rickettsia typhi
GCA_945907105.1	ZE-03apr19-87	Rickettsia typhi
GCA_945875925.1	MsE-30apr19-74	Rickettsia typhi
GCA_945888945.1	MH-21oct19-271	Rickettsia typhi
GCA_945885385.1	MH-21oct19-8	Rickettsia typhi
GCA_945862075.1	ME-09jul19-104	Rickettsia typhi
GCA_945911205.1	AE-24oct19-168	Rickettsia typhi
GCA_945897205.1	TE-11nov19-180	Rickettsia typhi
GCA_945900795.1	MsH-30jul19-198	Rickettsia typhi
GCA_945883665.1	MiE-16apr19-85	Rickettsia typhi
GCA_945877265.1	MiE-22jul19-38	Rickettsia typhi
GCA_945949725.1	AE-24oct19-269	Rickettsia typhi
GCA_945874115.1	MiH-22jul19-124	Rickettsia typhi
GCA_945877755.1	LH-02apr19-40	Rickettsia typhi
GCA_945890035.1	MiE-14oct19-158	Rickettsia typhi
GCA_945861455.1	AH-24oct19-262	Rickettsia typhi
GCA_945878495.1	GH-07nov19-238	Rickettsia typhi
GCA_945878005.1	LH-05nov19-296	Rickettsia typhi
GCA_945902255.1	MoE-23oct19-109	Rickettsia typhi
GCA_945903615.1	TrE-25oct19-174	Rickettsia typhi
GCA_945861605.1	LE-02apr19-142	Rickettsia typhi
GCA_945878545.1	TE-08apr19-99	Rickettsia typhi
GCA_945872005.1	MiH-22jul19-381	Rickettsia typhi
GCA_945906835.1	TrE-03may19-48	Rickettsia typhi
GCA_945889285.1	MH-09jul19-98	Rickettsia typhi
GCA_945888585.1	ME-21oct19-62	Rickettsia typhi
GCA_943325945.2	HRS-ES6-bin-141	Rickettsia typhi
GCA_945861125.1	MaE-04nov19-21	Rickettsia typhi
GCA_945898025.1	MoE-02may19-87	Rickettsia typhi
GCA_945878625.1	TE-11nov19-156	Rickettsia typhi
GCA_943325485.2	HRSG-E10-bin-53	Rickettsia typhi
GCA_945903525.1	ZH-03apr19-303	Rickettsia typhi
GCA_945872725.1	ZE-03apr19-165	Rickettsia typhi
GCA_945872745.1	ZE-13nov19-109	Rickettsia typhi
GCA_963853755.1	Ir_d1_Rh	Rickettsia helvetica
GCA_946121015.1	R184	Candidatus Rickettsia senegalensis
GCA_019468145.1	ASM1946814v1	Rickettsia endosymbiont of Bradysia coprophila
GCA_041477405.1	ASM4147740v1	Candidatus Rickettsia barbariae
GCA_020404545.1	ASM2040454v1	Rickettsia endosymbiont of Proechinophthirus fluctus
GCA_020404365.1	ASM2040436v1	Rickettsia endosymbiont of Columbicola hoogstraali
GCA_001051325.1	Rickettsia aeschlimannii	Rickettsia aeschlimannii
GCF_001051325.1	Rickettsia aeschlimannii	Rickettsia aeschlimannii
GCA_020404445.1	ASM2040444v1	Rickettsia endosymbiont of Degeeriella rufa
GCA_015657545.1	ASM1565754v1	Rickettsia sp.
GCA_020881245.1	Gdoso1	Rickettsia endosymbiont of Graphium doson
GCA_038131245.1	139572_S173.scaffolds.fasta	Rickettsia sp.
GCA_036857515.1	ASM3685751v1	Candidatus Rickettsia tasmanensis
GCA_020881195.1	ASM2088119v1	Rickettsia endosymbiont of Pseudomimeciton antennatum
GCA_023269695.1	ASM2326969v1	Rickettsia sp.
GCA_020404425.1	ASM2040442v1	Rickettsia endosymbiont of Pyrocoelia pectoralis
GCA_020881375.1	ASM2088137v1	Rickettsia endosymbiont of Ecitomorpha arachnoides
GCA_020404465.1	ASM2040446v1	Rickettsia endosymbiont of Omalisus fontisbellaquei
GCA_020404555.1	ASM2040455v1	Rickettsia endosymbiont of Sericostoma sp.
GCA_020404565.1	ASM2040456v1	Rickettsia endosymbiont of Sericostoma sp. HW-2014
GCA_020881125.1	ASM2088112v1	Rickettsia endosymbiont of Labidopullus appendiculatus
GCA_020881155.1	ASM2088115v1	Rickettsia endosymbiont of Sceptobius lativentris
GCA_020881175.1	ASM2088117v1	Rickettsia endosymbiont of Platyusa sonomae
GCA_020881115.1	Sanch3	Rickettsia endosymbiont of Stiretrus anchorago
GCA_020881235.1	ASM2088123v1	Rickettsia endosymbiont of Oxypoda opaca
GCA_020881295.1	ASM2088129v1	Rickettsia endosymbiont of Glossina mortisans submortisans
GCA_020881075.1	ASM2088107v1	Rickettsia endosymbiont of Labidopullus appendiculatus
GCA_020048975.1	ASM2004897v1	Rickettsia sp.
GCA_020881275.1	ASM2088127v1	Rickettsia endosymbiont of Gnoriste bilineata
GCA_020404525.1	ASM2040452v1	Rickettsia endosymbiont of Ceroptres masudai
GCA_027294145.1	ASM2729414v1	Rickettsia endosymbiont of Ixodes ricinus
GCA_005791235.1	ASM579123v1	Rickettsia sp.
GCA_027294025.1	ASM2729402v1	Rickettsia endosymbiont of Ixodes ricinus
GCA_020404375.1	ASM2040437v1	Rickettsia endosymbiont of Bembidion nr. Transversale
GCA_020404495.1	ASM2040449v1	Rickettsia endosymbiont of Bembidion lapponicum
GCA_027294015.1	ASM2729401v1	Rickettsia endosymbiont of Ixodes persulcatus
GCA_031260495.1	ASM3126049v1	Rickettsia sp.
GCA_031254535.1	ASM3125453v1	Rickettsia sp.
GCA_027293795.1	ASM2729379v1	Rickettsia endosymbiont of Ixodes persulcatus
GCA_020881085.1	moomin	Rickettsia endosymbiont of Bryobia graminum
GCA_027293825.1	ASM2729382v1	Rickettsia endosymbiont of Ixodes persulcatus
GCA_020404485.1	ASM2040448v1	Rickettsia endosymbiont of Diachasma alloeum
GCA_031254215.1	ASM3125421v1	Rickettsia sp.
GCA_027293855.1	ASM2729385v1	Rickettsia endosymbiont of Ixodes persulcatus
GCA_027293985.1	ASM2729398v1	Rickettsia endosymbiont of Ixodes persulcatus
GCA_020881315.1	ASM2088131v1	Rickettsia endosymbiont of Eriopis connexa
GCA_038133445.1	139590_S191.scaffolds.fasta	Rickettsia sp.
GCA_027293995.1	ASM2729399v1	Rickettsia endosymbiont of Ixodes persulcatus
GCA_038121145.1	139570_S171.scaffolds.fasta	Rickettsia sp.
GCA_027294005.1	ASM2729400v1	Rickettsia endosymbiont of Ixodes persulcatus
GCA_903837685.1	freshwater MAG --- AlinenLipids_bin-4148	uncultured Rickettsia sp.
GCA_013435745.1	ASM1343574v1	Candidatus Rickettsia Torix (Bemisia tabaci)
GCA_027293835.1	ASM2729383v1	Rickettsia endosymbiont of Ixodes persulcatus
GCA_038119955.1	139572_S173.scaffolds.fasta	Rickettsia sp.
GCA_007971685.1	ASM797168v1	Wolbachia pipientis
GCF_007971685.1	ASM797168v1	Wolbachia pipientis
