# Supplementary material for: Pathogenic bacterial species and the microbiome of cat fleas (Ctenocephalides felis) inhabiting flea-infested homes
Source: PLoS One. 2026 Jan 30;21(1):e0341824. doi: 10.1371/journal.pone.0341824 (PMC12857954; doi:10.1371/journal.pone.0341824)
Supplement: S3 Table — (CSV) [file pone.0341824.s004.csv]

Assembly Accession	Assembly Name	Organism Name
GCF_033318925.1	ASM3331892v1	Bartonella gliris str. GG20g1
GCF_033318925.1	ASM3331892v1	Bartonella gliris str. GG20g1
GCF_013388295.1	ASM1338829v1	Bartonella alsatica str. CIP 105477
GCF_001281405.1	ASM128140v1	Bartonella ancashensis str. 20.00
GCF_000341355.1	ASM34135v1	Bartonella australis str. AUST/NH1
GCF_000015445.1	ASM1544v1	Bartonella bacilliformis str. KC583
GCF_000384965.1	BBbMcIrM01	Bartonella bovis str. 91-4
GCF_000253015.1	ASM25301v1	Bartonella clarridgeiae str. 73
GCF_900638615.1	58174_F01	Bartonella elizabethae str. NCTC12898
GCF_019930925.1	ASM1993092v1	Bartonella henselae str. FDAARGOS_1462
GCF_022559585.1	ASM2255958v1	Bartonella machadoae str. 46A
GCF_009936175.1	ASM993617v1	Bartonella quintana str. MF1-1
GCF_039555305.1	BS-L2	Bartonella schoenbuchensis str. BS-L2
GCF_000279995.1	Bart_tami_Th307_V1	Bartonella tami str. Th307
GCF_023920085.1	ASM2392008v1	Bartonella taylorii str. IBS296
GCF_900638635.1	58174_G01	Bartonella vinsonii str. NCTC12905
GCF_000196435.1	ASM19643v1	Bartonella tribocorum plasmid pBT01 str. 506
GCF_000196435.1	ASM19643v1	Bartonella tribocorum str. 506
GCF_000022725.1	ASM2272v1	Bartonella grahamii str. as4aup
GCF_000022725.1	ASM2272v1	Bartonella grahamii plasmid pBGR3 str. as4aup
GCF_003606325.2	ASM360632v3	Bartonella kosoyi str. Tel Aviv
GCF_003606345.3	ASM360634v3	Bartonella krasnovii str. OE 1-1
GCF_003606325.2	ASM360632v3	Bartonella kosoyi plasmid pTLV-1 str. Tel Aviv
GCF_003606345.3	ASM360634v3	Bartonella krasnovii plasmid pOE11-1 str. OE 1-1
GCF_024297065.1	ASM2429706v1	Bartonella harrusi plasmid pBHa str. 117A
GCF_024297065.1	ASM2429706v1	Bartonella harrusi str. 117A
