# Supplementary material for: Pathogenic bacterial species and the microbiome of cat fleas (Ctenocephalides felis) inhabiting flea-infested homes
Source: PLoS One. 2026 Jan 30;21(1):e0341824. doi: 10.1371/journal.pone.0341824 (PMC12857954; doi:10.1371/journal.pone.0341824)
Supplement: S5 Table — (CSV) [file pone.0341824.s006.csv]

ASV	Closest Relative	Distance
ASV1776	Rickettsia_feli_77	0.09720300000000001
ASV2377	Rickettsia_feli_77	0.08861700000000002
ASV1642	Rickettsia_feli_77	0.08366000000000001
ASV625	Rickettsia_feli_77	0.07288100000000002
ASV1878	Rickettsia_feli_77	0.07078300000000001
ASV2182	Rickettsia_feli_77	0.067242
ASV2299	Rickettsia_feli_77	0.07217799999999999
ASV2381	Rickettsia_feli_77	0.065138
ASV2254	Rickettsia_feli_77	0.159351
ASV2044	Rickettsia_feli_77	0.053119
ASV305	Rickettsia_feli_77	0.048893
ASV672	Rickettsia_feli_77	0.04745900000000001
ASV463	Rickettsia_feli_77	0.04535000000000001
ASV2529	Rickettsia_feli_77	0.03750100000000001
ASV2020	Rickettsia_feli_77	0.033246000000000005
ASV1933	Rickettsia_feli_77	0.032496000000000004
ASV1847	Rickettsia_feli_77	0.037437
ASV409	Rickettsia_feli_77	0.020128000000000007
ASV1167	Rickettsia_feli_77	0.020118000000000004
ASV1318	Rickettsia_feli_77	0.017293000000000006
ASV2216	Rickettsia_feli_77	0.016588000000000006
ASV909	Rickettsia_feli_77	0.015883000000000005
ASV1155	Rickettsia_feli_77	0.009415
ASV1406	Rickettsia_feli_77	0.027893000000000005
ASV946	Rickettsia_feli_77	0.039326
ASV1527	Rickettsia_feli_77	0.058988
ASV1077	Rickettsia_feli_77	0.103241
ASV1388	Rickettsia_feli_77	0.140969
ASV1922	Rickettsia_feli_77	0.124961
ASV2587	Rickettsia_feli_77	0.128523
ASV2346	Rickettsia_feli_77	0.143407
ASV42	Rickettsia_feli_77	0.0006950000000000001
ASV46	Rickettsia_feli_77	0.000709
ASV62	Rickettsia_feli_77	0.000709
ASV65	Rickettsia_feli_77	0.0007099999999999999
ASV102	Rickettsia_feli_77	0.0007109999999999999
ASV49	Rickettsia_feli_77	0.0007109999999999999
ASV47	Rickettsia_feli_77	0.0007099999999999999
ASV1	Rickettsia_feli_77	8e-06
ASV54	Rickettsia_feli_77	0.000712
ASV90	Rickettsia_feli_77	0.000713
ASV69	Rickettsia_feli_77	0.0007139999999999999
ASV1491	Rickettsia_feli_77	0.002836
ASV18	Rickettsia_till	0.0027760000000000007
ASV23	Rickettsia_till	0.0034800000000000005
ASV11	Rickettsia_till	0.004843
ASV2499	Rickettsia_till	0.016079
ASV2126	Rickettsia_till	0.03886
ASV822	Rickettsia_till	0.035174000000000004
ASV2453	Rickettsia_till	0.10784300000000001
ASV2512	Rickettsia_till	0.070742
ASV2388	Rickettsia_till	0.037104
ASV1755	Rickettsia_till	0.044839000000000004
ASV2353	Rickettsia_till	0.050492
ASV2387	Rickettsia_till	0.058273000000000005
ASV2380	Rickettsia_till	0.057571000000000004
ASV1978	Rickettsia_till	0.068302
ASV1846	Rickettsia_till	0.07181
ASV2164	Rickettsia_till	0.098904
ASV1850	Rickettsia_till	0.089981
ASV804	Rickettsia_till	0.08788800000000001
