# Supplementary material for: Pathogenic bacterial species and the microbiome of cat fleas (Ctenocephalides felis) inhabiting flea-infested homes
Source: PLoS One. 2026 Jan 30;21(1):e0341824. doi: 10.1371/journal.pone.0341824 (PMC12857954; doi:10.1371/journal.pone.0341824)
Supplement: S6 Table — (CSV) [file pone.0341824.s007.csv]

ASV	Closest Relative	Distance
ASV30	16S_rRNABartonellakoehleraeGCF_000706625.1	2.00E-06
ASV915	16S_rRNABclarridgeiaeGCF_000253015.1	0.04031181
ASV2232	16S_rRNABclarridgeiaeGCF_000253015.1	0.054294588
ASV2183	16S_rRNABclarridgeiaeGCF_000253015.1	0.065975667
ASV2520	16S_rRNABclarridgeiaeGCF_000253015.1	0.056320463
ASV6	16S_rRNABclarridgeiaeGCF_000253015.1	2.00E-06
ASV1995	16S_rRNABclarridgeiaeGCF_000253015.1	0.118852973
ASV1526	16S_rRNABclarridgeiaeGCF_000253015.1	0.135543379
ASV2435	16S_rRNABclarridgeiaeGCF_000253015.1	0.13414371
ASV2438	16S_rRNABclarridgeiaeGCF_000253015.1	0.028592682
ASV19	16S_rRNABhenselaeGCF_019930925.1	2.00E-06
ASV2125	16S_rRNABartonellakoehleraeGCF_000706625.1	0.078974553
ASV2397	16S_rRNABartonellakoehleraeGCF_000706625.1	0.056688313
ASV1975	16S_rRNABartonellakoehleraeGCF_000706625.1	0.098211566
ASV1695	16S_rRNABartonellakoehleraeGCF_000706625.1	0.093423854
