# Supplementary material for: Pathogenic bacterial species and the microbiome of cat fleas (Ctenocephalides felis) inhabiting flea-infested homes
Source: PLoS One. 2026 Jan 30;21(1):e0341824. doi: 10.1371/journal.pone.0341824 (PMC12857954; doi:10.1371/journal.pone.0341824)
Supplement: S1 File — (FASTA) [file pone.0341824.s010.fasta]

>ASV7
ATTGAACGCTGGCGGCATGCTTTACACATGCAAGTCGAACGGCAGCGAGAGAAAGCTTGCTTTCTTGTCGGCGAGTGGCG
AACGGGTGAGTAATGCATCGGAACGTGCCGAGTAATGGGGGATAACTGTCCGAAAGGATAGCTAATACCGCATACGCTCT
TTGGAGGAAAGCGGGGGACCTTATGGCCTCGCGTTATTCGAGCGGCCGATGTCAGATTAGCTAGTTGGTGGGGTAAAGGC
CTACCAAGGCAATGATCTGTAGCGGGTCTGAGAGGATGATCCGCCACACTGGGACTGAGACACGGCCCAGACTCCTACGG
GAGGCAGCAGTGGGGAATTTTGGACAATGGGGGCAACCCTGATCCAGCCATGCCGCGTGTATGAAGAAGGCCTTCGGGTT
GTAAAGTACTTTTGTTAGGGAAGAAAAGCTTTTGGTTAATAGCCAAGAGTACTGACGGTACCTAAAGAATAAGCACCGGC
TAACTACGTGCCAGCAGCCGCGGTAATACGTAGGGTGCGAGCGTTAATCGGAATTACTGGGCGTAAAGCGAGCGCAGACG
GTTATTTAAGCCAGATGTGAAATCCCCGAGCTTAACTTGGGACGTGCATTTGGAACTGGGTGACTAGAGTGTGTCAGAGG
GAGGTAGAATTCCACGTGTAGCAGTGAAATGCGTAGAGATGTGGAGGAATACCGATGGCGAAGGCAGCCTCCTGGGATAA
CACTGACGTTCATGCTCGAAAGCGTGGGGAGCAAACAGGATTAGATACCCTGGTAGTCCACGCCCTAAACGATGACAATT
AGCTGTTGGGTTTTGAAAGACTTAGTAGCGAAGCTAACGCGTGAAATTGTCCGCCTGGGGAGTACGGTCGCAAGATTAAA
ACTCAAAGGAATTGACGGGGACCCGCACAAGCGGTGGATGATGTGGATTAATTCGATGCAACGCGAAAAACCTTACCTGG
TCTTGACATGTATGGAAGATTTTAGAGATAGAATTGTGCCTTCGGGAACCATAACACAGGTGCTGCATGGCTGTCGTCAG
CTCGTGTCGTGAGATGTTCGGTTAAGTCCGGCAACGAGCGCAACCCTTGTCATTAGTTGCTACCATTAAGTTGAGCACTC
TAATGAGACTGCCGGTGATAAACCGGAGGAAGGTGGGGATGATGTCAAGTCCTCATGGCCCTTATGACCAGGGCTTCACA
CGTCATACAATGGTAGGTACAGAGGGTAGCTAAGCCGCGAGGTGGAGCCAATCCCAGAAAGCCTATCGTAGTCCGGATTG
TAGTCTGCAACTCGACTACATGAAGTCGGAATCGCTAGTAATCGCGGATCAGCATGTCGCGGTGAATACGTTCCCGGGTC
TTGTACACACCGCCCGTCACACCATGGGAGTGGGAGATGCCAGAAGTAGGTAGGGTAACCGTAAGGAGCCCGCTTACCAC
GGTATGTTTCATGACTGGGGTG
>ASV21
GATGAACGCTGGCGGCGTGCTTAACACATGCAAGTCGAACGGAAAGGCCCTGCTTGCAGGGTACTCGAGTGGCGAACGGG
TGAGTAACACGTGGGTGATCTGCCCTGCACTTCGGGATAAGCCTGGGAAACTGGGTCTAATACCGGATAGTACTGTTCTT
TAGTGTGAATGGTGGAAAGTTTTTCGGTGCAGGATGAGCCCGCGGCCTATCAGCTTGTTGGTGGGGTAATGGCCTACCAA
GGCGACGACGGGTAGCCGGCCTGAGAGGGTGTACGGCCACATTGGGACTGAGACACGGCCCAGACTCCTACGGGAGGCAG
CAGTGGGGAATATTGCACAATGGGCGCAAGCCTGATGCAGCGACGCCGCGTGGGGGATGAAGGCCTTCGGGTTGTAAACT
CCTTTCGCTAGGGAAGAAGCTTGTGTGACGGTACCTAGAGAAGAAGCACCGGCTAACTACGTGCCAGCAGCCGCGGTAAT
ACGTAGGGTGCAAGCGTTGTCCGGAATTACTGGGCGTAAAGAGCTCGTAGGTGGTTTGTCGCGTCGTCTGTGAAAGCCCG
GGGCTTAACTCCGGGTCTGCAGGCGATACGGGCATAACTAGAGTGCTGTAGGGGAGACTGGAATTCCTGGTGTAGCGGTG
AAATGCGCAGATATCAGGAGGAACACCGATGGCGAAGGCAGGTCTCTGGGCAGTAACTGACGCTGAGGAGCGAAAGCATG
GGTAGCGAACAGGATTAGATACCCTGGTAGTCCATGCCGTAAACGGTGGGCGCTAGGTGTGGGGATCTTTCTACGATTTC
CGTGCCGTAGCTAACGCATTAAGCGCCCCGCCTGGGGAGTACGGCCGCAAGGCTAAAACTCAAAGGAATTGACGGGGGCC
CGCACAAGCGGCGGAGCATGTGGATTAATTCGATGCAACGCGAAGAACCTTACCTGGGCTTGACATATACAGGATTGCTG
CAGAGATGTAGTGTCCCTTGTGGTCTGTATACAGGTGGTGCATGGTTGTCGTCAGCTCGTGTCGTGAGATGTTGGGTTAA
GTCCCGCAACGAGCGCAACCCTTGTCTTGTGTTGCCAGCACGTTATGGTGGGGACTCGCGAGAGACTGCCGGGGTTAACT
CGGAGGAAGGTGGGGATGACGTCAAATCATCATGCCCCTTATGTCCAGGGCTTCACACGTGCTACAATGGTCGGTACAGA
GGGTCGCGAAGCCGTGAGGTGGAGCTAATCCCTGAAAGCCGGTCTCAGTTCGGATTGGAGTCTGCAACTCGACTCCATGA
AGTCGGAGTCGCTAGTAATCGCAGATCAGCAATGCTGCGGTGAATACGTTCCCGGGCCTTGTACACACCGCCCGTCACGT
CATGAAAGTTGGTAACACCCGAAGCCAGTGGCCCAAACTCGTTAGGGAGCTGTCGAAGGTGGGATCGGCGATTGGGACG
